# Supplementary material for: Tea Polyphenol–Zinc Nanocomplexes Alleviate Diquat-Induced Liver and Small Intestine Oxidative Stress in C57BL/6 Mice
Source: Nanomaterials (Basel). 2025 Aug 26;15(17):1313. doi: 10.3390/nano15171313 (PMC12430083; doi:10.3390/nano15171313)
Supplement: Supplementary file 1 [file nanomaterials-15-01313-s001.zip]

Archive with 1 entries (1 files):
- nanomaterials-3785676-supplementary.pdf
